# Supplementary material for: TeloSearchLR: an algorithm to detect novel telomere repeat motifs using long sequencing reads
Source: G3 (Bethesda). 2025 Apr 2;15(6):jkaf062. doi: 10.1093/g3journal/jkaf062 (PMC12134996; doi:10.1093/g3journal/jkaf062)
Supplement: jkaf062_Supplementary_Data [file jkaf062_supplementary_data.zip]

Archive with 27 entries (27 files):
- Figure_S01_Caenorhabditis_elegans copy.pdf
- Figure_S02_Candida_albicans copy.pdf
- Figure_S03_Kluyveromyces_lactis copy.pdf
- Figure_S04_Vespa_velutina copy.pdf
- Figure_S05_Saccharomyces_cerevisiae copy.pdf
- Figure_S06_Magnusiomyces_capitatus copy.pdf
- Figure_S07_Diabrotica_vigifera copy.pdf
- Figure_S08_Poecilus cupreus copy.pdf
- Figure_S09_Sitophilus_oryzae copy.pdf
- Figure_S10_Hyposoter_dolosus copy.pdf
- Figure_S11_Anthonomus_grandis copy.pdf
- Figure_S12_Geotrupes_spiniger copy.pdf
- Figure_S13_Diadromus_collaris copy.pdf
- Figure_S14_Capsicum_chinense copy.pdf
- Figure_S15 copy.pdf
- Figure_S16_Sorghum_bicolor copy.pdf
- Figure_S17_Sorghum_bicolor_ULR copy.pdf
- Figure_S18_Strongyloides_stercoralis_4to20mers copy.pdf
- Figure_S19_Strongyloides_stercoralis_21to1000mers copy.pdf
- Figure_S20_Strongyloides_stercoralis_misassembly_(label_adjust) copy.pdf
- Figure_S21 Celegans 01x to 015x copy.pdf
- Figure_S22 Hdolosus 01x to 015x copy.pdf
- Figure_S23 Mcapitatus 01x to 015x copy.pdf
- Figure_S24 copy.pdf
- Figure_S25 copy.pdf
- Figure_S26 copy.pdf
- supplemental_material_v20250313_for_resubmission.docx
